# Supplementary material for: Using antibodies to control DNA-templated chemical reactions
Source: Nat Commun. 2020 Dec 7;11:6242. doi: 10.1038/s41467-020-20024-3 (PMC7721721; doi:10.1038/s41467-020-20024-3)
Supplement: Supplementary file 4 — Source Data [file 41467_2020_20024_MOESM4_ESM.xlsx]

## Sheet: Fig2b
Templating pair (10-nt)
	- Ab-mimic
[DIG-strand#2] (M)	Fluor. signal (a.u.)	Error		Parameters curve fitting
3e-09	1.03951	0.137521		y = m1+((m0*m3)/(m2+m0))
1e-08	0.978439	0.13178			Value	Error
3e-08	0.917506	0.133072		m1	1.0011	0.02173
1e-07	0.790373	0.108317		m2	4.7308e-07	7.3494e-08
3e-07	0.596412	0.0986703		m3	-1.0152	0.035865
1e-06	0.357415	0.101926		Chisq	0.0061027	NA
3e-06	0.116284	0.0552975		R\u2\n	0.99448	NA
1e-05	0.0180927
	+ Ab-mimic			Parameters curve fitting
[DIG-strand#2] (M)	Fluor. signal (a.u.)	Error		y = m1+((m0*m3)/(m2+m0))
3e-09	0.9766	0.14649			Value	Error
1e-08	0.9149	0.137235		m1	1	0.023712
3e-08	0.74142	0.111213		m2	8.6892e-08	1.3269e-08
1e-07	0.43074	0.064611		m3	-1	0.033868
3e-07	0.2544	0.03816		Chisq	0.006334	NA
1e-06	0.11976	0.017964		R\u2\n	0.99447	NA
3e-06	-0.016193	0.00242895

## Sheet: Fig2c
Length of complementary domains (nt)	Χno_template	ΧAb_mimic	ΔΧ
16	0.978	0.99	0.012
14	0.923	0.976	0.053
12	0.768	0.947	0.179
10	0.153	0.798	0.645
8	0.013	0.55	0.538
6	0.000768	0.188	0.187

## Sheet: Fig2f
Denaturing PAGE of templated reaction in the presence and absence of the Ab-mimic for templating pairs with complementary domains of 10 and 16-nt.
The lanes indicated with numbers represent the samples of relevance for this study.

## Sheet: Fig2g
Graph points			Values of the solid curve				- Ab-mimic
1/K (M-1)	Reaction yield (%)		1/K (M-1)	Reaction yield (%)		Length of complementary domains (nt)	Reaction yield (%)	KD_-Ab-mimic (M)	1/KD_-Ab-mimic (M-1)
20000000000	63.1		1e+14	60.5299		16	63.1	5e-11	20000000000
222000000000	64.2		7.94328e+13	60.5281		14	69	6.5e-10	1.53846e+09
1540000000	69		6.30957e+13	60.526		12	35.1	7e-09	1.42857e+08
23800000000	77.3		5.01187e+13	60.5238		10	2.2	4.7e-07	2.12766e+06
143000000	35.1		3.98107e+13	60.5212		8	1.8	7.5e-06	133333
3450000000	64.5		3.16228e+13	60.5184		6	0	0.00013	7692.31
2130000	2.2		2.51189e+13	60.5152
175000000	44		1.99526e+13	60.5116			+ Ab-mimic
133000	1.8		1.58489e+13	60.5075		Length of complementary domains (nt)	Reaction yield (%)	KD_+Ab-mimic (M)	1/KD_+Ab-mimic (M-1)
25000000	30.1		1.25893e+13	60.503		16	64.2	4.5e-12	2.22222e+11
7690	0		10000000000000	60.4979		14	77.3	4.2e-11	2.38095e+10
2780000	7.3		7.94328e+12	60.4922		12	64.5	2.9e-10	3.44828e+09
			6.30957e+12	60.4858		10	44	5.7e-09	1.75439e+08
			5.01187e+12	60.4787		8	30.1	4e-08	25000000
			3.98107e+12	60.4706		6	7.3	3.6e-07	2.77778e+06
			3.16228e+12	60.4616
			2.51189e+12	60.4515
			1.99526e+12	60.4401
			1.58489e+12	60.4274
			1.25893e+12	60.4131
			1e+12	60.3971
			7.94328e+11	60.3791
			6.30957e+11	60.3589
			5.01187e+11	60.3363
			3.98107e+11	60.3109
			3.16228e+11	60.2824
			2.51189e+11	60.2505
			1.99526e+11	60.2147
			1.58489e+11	60.1746
			1.25893e+11	60.1296
			1e+11	60.0791
			7.94328e+10	60.0225
			6.30957e+10	59.9591
			5.01187e+10	59.888
			3.98107e+10	59.8083
			3.16228e+10	59.7191
			2.51189e+10	59.619
			1.99526e+10	59.507
			1.58489e+10	59.3815
			1.25893e+10	59.241
			10000000000	59.0837
			7.94328e+09	58.9077
			6.30957e+09	58.7108
			5.01187e+09	58.4905
			3.98107e+09	58.2444
			3.16228e+09	57.9693
			2.51189e+09	57.6621
			1.99526e+09	57.3192
			1.58489e+09	56.9367
			1.25893e+09	56.5104
			1e+09	56.0357
			7.94328e+08	55.5075
			6.30957e+08	54.9204
			5.01187e+08	54.2688
			3.98107e+08	53.5464
			3.16228e+08	52.7468
			2.51189e+08	51.8634
			1.99526e+08	50.8892
			1.58489e+08	49.8175
			1.25893e+08	48.6414
			1e+08	47.3546
			7.94328e+07	45.9513
			6.30957e+07	44.4268
			5.01187e+07	42.7777
			3.98107e+07	41.0026
			3.16228e+07	39.1026
			2.51189e+07	37.0818
			1.99526e+07	34.9478
			1.58489e+07	32.7127
			1.25893e+07	30.393
			1e+07	28.0102
			7.94328e+06	25.5904
			6.30957e+06	23.1639
			5.01187e+06	20.7639
			3.98107e+06	18.4252
			3.16228e+06	16.1818
			2.51189e+06	14.0649
			1.99526e+06	12.1005
			1.58489e+06	10.3082
			1.25893e+06	8.69962
			1e+06	7.27863
			794328	6.04186
			630957	4.97999
			501187	4.07941
			398107	3.32386
			316228	2.69592
			251189	2.17822
			199526	1.75431
			158489	1.40917
			125893	1.12947
			100000	0.903692
			79432.8	0.722007
			63095.7	0.576182
			50118.7	0.45938
			39810.7	0.365982
			31622.8	0.291397
			25118.9	0.231901
			19952.6	0.184482
			15848.9	0.146714
			12589.3	0.11665
			10000	0.0927285
			7943.28	0.0737011
			6309.57	0.0585708
			5011.87	0.0465421
			3981.07	0.0369808
			3162.28	0.029382
			2511.89	0.0233434
			1995.26	0.0185451
			1584.89	0.0147327
			1258.93	0.0117037
			1000	0.00929728
			794.328	0.00738553
			630.957	0.00586682
			501.187	0.00466036
			398.107	0.00370196
			316.228	0.00294065
			251.189	0.00233588
			199.526	0.00185549
			158.489	0.00147388
			125.893	0.00117076
			100	0.000929972

## Sheet: Fig2h
Reaction yield at different concentrations of Ab-mimic strand (10-nt templating pair).
		Reaction yield (%)
[Ab] (M)	[Ab] (nM)	Measurement 1	Measurement 2	Measurement 3	Average	Standard dev
0	0	2.95898			2.95898
3e-09	3	2.01748			2.01748
1e-08	10	3.63147			3.63147
3e-08	30	8.40619			8.40619
1e-07	100	23.2011			23.2011
3e-07	300	45.8642	44.8543	35.2857	42.0014	4.76656
1e-06	1000	31.809			31.809
		Measurement1						Measurement 2								Measurement 3
The lanes indicated with numbers represent the samples of relevance for this study.

## Sheet: Fig3c
Denaturing PAGE of templated reaction in the presence and absence of the anti-DIG antibody for templating pairs with complementary domains of 10 and 16-nt.
The lanes indicated with numbers represent the samples of relevance for this study.

## Sheet: Fig3e
Graph points			Values of the solid curve			Length of complementary domains (nt)	Reaction yield (%)	KD_-Anti-DIG_Ab (M)	1/KD_-Anti-DIG_Ab (M-1)
1/K (M-1)	Reaction yield (%)		1/K (M-1)	Reaction yield (%)		16	63.1	5e-11	20000000000
20000000000	63.1		1e+14	60.5299		14	69	6.5e-10	1.53846e+09
1.1236e+12	57.3		7.94328e+13	60.5281		12	35.1	7e-09	1.42857e+08
1540000000	69		6.30957e+13	60.526		10	2.2	4.7e-07	2.12766e+06
8.33333e+10	71.8		5.01187e+13	60.5238		8	1.8	7.5e-06	133333
143000000	35.1		3.98107e+13	60.5212		6	0	0.00013	7692.31
8.33333e+09	55.3		3.16228e+13	60.5184
2130000	2.2		2.51189e+13	60.5152
1.28205e+08	40.1		1.99526e+13	60.5116
133000	1.8		1.58489e+13	60.5075		Length of complementary domains (nt)	Reaction yield (%)	KD_+Anti-DIG_Ab (M)	1/KD_+Anti-DIG_Ab (M-1)
10000000	7.5		1.25893e+13	60.503		16	57.3	8.9e-13	1.1236e+12
7692.31	0		10000000000000	60.4979		14	71.8	1.2e-11	8.33333e+10
625000	4		7.94328e+12	60.4922		12	55.3	1.2e-10	8.33333e+09
			6.30957e+12	60.4858		10	40.1	7.8e-09	1.28205e+08
			5.01187e+12	60.4787		8	7.5	1e-07	10000000
			3.98107e+12	60.4706		6	4	1.6e-06	625000
			3.16228e+12	60.4616
			2.51189e+12	60.4515
			1.99526e+12	60.4401
			1.58489e+12	60.4274
			1.25893e+12	60.4131
			1e+12	60.3971
			7.94328e+11	60.3791
			6.30957e+11	60.3589
			5.01187e+11	60.3363
			3.98107e+11	60.3109
			3.16228e+11	60.2824
			2.51189e+11	60.2505
			1.99526e+11	60.2147
			1.58489e+11	60.1746
			1.25893e+11	60.1296
			1e+11	60.0791
			7.94328e+10	60.0225
			6.30957e+10	59.9591
			5.01187e+10	59.888
			3.98107e+10	59.8083
			3.16228e+10	59.7191
			2.51189e+10	59.619
			1.99526e+10	59.507
			1.58489e+10	59.3815
			1.25893e+10	59.241
			10000000000	59.0837
			7.94328e+09	58.9077
			6.30957e+09	58.7108
			5.01187e+09	58.4905
			3.98107e+09	58.2444
			3.16228e+09	57.9693
			2.51189e+09	57.6621
			1.99526e+09	57.3192
			1.58489e+09	56.9367
			1.25893e+09	56.5104
			1e+09	56.0357
			7.94328e+08	55.5075
			6.30957e+08	54.9204
			5.01187e+08	54.2688
			3.98107e+08	53.5464
			3.16228e+08	52.7468
			2.51189e+08	51.8634
			1.99526e+08	50.8892
			1.58489e+08	49.8175
			1.25893e+08	48.6414
			1e+08	47.3546
			7.94328e+07	45.9513
			6.30957e+07	44.4268
			5.01187e+07	42.7777
			3.98107e+07	41.0026
			3.16228e+07	39.1026
			2.51189e+07	37.0818
			1.99526e+07	34.9478
			1.58489e+07	32.7127
			1.25893e+07	30.393
			1e+07	28.0102
			7.94328e+06	25.5904
			6.30957e+06	23.1639
			5.01187e+06	20.7639
			3.98107e+06	18.4252
			3.16228e+06	16.1818
			2.51189e+06	14.0649
			1.99526e+06	12.1005
			1.58489e+06	10.3082
			1.25893e+06	8.69962
			1e+06	7.27863
			794328	6.04186
			630957	4.97999
			501187	4.07941
			398107	3.32386
			316228	2.69592
			251189	2.17822
			199526	1.75431
			158489	1.40917
			125893	1.12947
			100000	0.903692
			79432.8	0.722007
			63095.7	0.576182
			50118.7	0.45938
			39810.7	0.365982
			31622.8	0.291397
			25118.9	0.231901
			19952.6	0.184482
			15848.9	0.146714
			12589.3	0.11665
			10000	0.0927285
			7943.28	0.0737011
			6309.57	0.0585708
			5011.87	0.0465421
			3981.07	0.0369808
			3162.28	0.029382
			2511.89	0.0233434
			1995.26	0.0185451
			1584.89	0.0147327
			1258.93	0.0117037
			1000	0.00929728
			794.328	0.00738553
			630.957	0.00586682
			501.187	0.00466036
			398.107	0.00370196
			316.228	0.00294065
			251.189	0.00233588
			199.526	0.00185549
			158.489	0.00147388
			125.893	0.00117076
			100	0.000929972

## Sheet: Fig3f
CuAAC reaction templated by Anti-DIG antibody
		Reaction yield (%)
[Ab] (M)	[Ab] (nM)	Measurement 1	Measurement 2	Measurement 3	Average	Standard dev
0	0	3			3
3e-09	3	2			2
1e-08	10	3.6			3.6
3e-08	30	8.4			8.4
1e-07	100	23.2			23.2
3e-07	300	45.8642	44.8543	35.2857	42.0014	4.76656
1e-06	1000	31.8			31.8
		Measurement 1							Measurement 2									Measurement 3
The lanes indicated with numbers represent the samples of relevance for this study.

## Sheet: Fig3g
Denaturing PAGE of templated reactions carried out in the absence of co-templating agent (lane 1) or in the presence of anti-DIG antibody (lane 2),
monovalent anti-DIG Fab fragment (lane 3), a non-specific antibody (anti-DNP) (lane 4) and anti-DIG antibody and saturating concentration of free DIG (1 μM) in solution (lane 5)
The lanes indicated with numbers represent the samples of relevance for this study.

## Sheet: Fig3i
Denaturing PAGE of phosphoramidate reactions in the absence and presence of anti-DIG antibody for complementary domains of 10 and 16 nt.
The lanes indicated with numbers represent the samples of relevance for this study.

[truncated: 28 more sheets: Fig3j, Fig4b, Fig4c, Fig4e, Fig4f, Fig4h, Fig5b, Fig5c, Fig5d, Fig5e, Fig5f, SFig1, SFig2, SFig3, SFig4, SFig5, SFig6, SFig10, SFig11, SFig12 …]
